# Supplementary material for: Development and validation of a robust necroptosis related classifier for colon adenocarcinoma
Source: Front Genet. 2022 Aug 5;13:965799. doi: 10.3389/fgene.2022.965799 (PMC9389450; doi:10.3389/fgene.2022.965799)
Supplement: Supplementary file 5 [file Table3.XLS]

## Sheet: Sheet2
Table-S3: The Coefficient of the Risk Factor
Gene	Coefficient
FAS	-0.173221
MAPK8	-0.44666
MLKL	0.739061
RIPK3	-0.344101
TNFRSF10B	-0.1298
TRADD	0.125247
TRAF2	0.415666
TRAF5	0.198631
USP21	0.076502
